# Supplementary material for: Analysis of repeated leukocyte DNA methylation assessments reveals persistent epigenetic alterations after an incident myocardial infarction
Source: Clin Epigenetics. 2018 Dec 27;10:161. doi: 10.1186/s13148-018-0588-7 (PMC6307146; doi:10.1186/s13148-018-0588-7)
Supplement: Supplementary file 1 — Supplemental methods, Table S1. CpGs from KORA EWAS. Those CpGs with a false discovery rate P < 0.15 in an epigenome-wide association study in KORA using the difference in methylation between the baseline and follow-up exams as the outcome (after adjustment for technical factors) and the occurrence of an MI as the predictor while adjusting for clinical covariates (at both baseline and follow-up) in a generalized estimating equations model. Table S2. The 174 CpGs which were retained from the initial elastic net model performed in KORA. Table S3. Epigenetic loci with non-zero coefficients from the NAS elastic net model. Table S4. AUC for the model fit with the loci with non-zero betas from the NAS elastic net in KORA, NAS, and InCHIANTI. Table S5. Medication usage in KORA at baseline and follow-up. We divide out the medication usage in KORA at (a) baseline and (b) follow-up for those individuals who did not develop and incident MI during the observation time (MI free) vs those that did (MI cases). Table S6. Association between 11 epigenetic fingerprint loci and medications. Associations were performed relative to both starting and stopping six classes of medications: diuretic, beta-blockers, anti-platelet, calcium channel blocker, statins, ACE-inhibitor, and angiotensin inhibitor. Table S7. Count of the genes within 1 Mb of each epigenetic fingerprint loci. Table S8. Integration of methylation, gene expression, and metabolomics for the suggestive (P < 0.001) gene expression-metabolite associations. Figure S1. Post hoc power estimations for the observed effects at our FDR cutoff of 0.15 for the initial screening EWAS. (ZIP 196 kb) [file 13148_2018_588_MOESM1_ESM.zip › Rev3 Large Supplemental Tables for MI Fingerprint v1.xls]

## Sheet: Supplemental Table 1
Supplemental Table `
CpGs From KORA EWAS
CpG	CHR	BP	Gene	Avg Methylation Baseline	Avg Methylation Follow-up	Adj Methylation Cases (Baseline)	Adj Methylation Cases (Follow-up)	Adj Methylation Controls (Baseline)	Adj Methylation Controls (Follow-up)	Adj Methylation Difference Cases (Follow-up - Baseline)	Adj Methylation Difference Controls (Follow-up - Baseline)
cg00812980	2	134052012	NCKAP5	0.962301	0.949921	0.956279	0.969623	0.962373	0.949686	0.0276564	-0.000329847
cg25936054	19	15090242		0.0133836	0.0252707	0.0110592	0.00431283	0.0134114	0.0255207	-0.0177264	0.000211415
cg09616959	6	105627412	POPDC3	0.0223478	0.0295496	0.0266146	0.0212739	0.0222969	0.0296483	-0.012986	0.000154879
cg19562400	15	91260453	BLM	0.0253382	0.0138126	0.0291995	0.0100975	0.0252921	0.0138569	-0.00833902	9.95e-05
cg27026033	3	171757336	FNDC3B	0.0101765	0.0106319	0.0128287	0.00778047	0.0101449	0.0106659	-0.00345102	4.12e-05
cg09150075	4	164088186	NAF1	0.0142308	0.0106275	0.0188036	0.00566912	0.0141763	0.0106867	-0.0105263	0.000125543
cg07798143	11	16629150		0.060056	0.0552542	0.0643166	0.0464018	0.0600052	0.0553598	-0.0150437	0.000179421
cg04615771	16	2821486	TCEB2	0.958407	0.958759	0.958506	0.971438	0.958406	0.958608	0.0172403	-0.000205618
cg23482397	18	53257226	TCF4	0.0150828	0.00203332	0.00720331	0.00247521	0.0151768	0.00202805	0.00750856	-8.96e-05
cg05865436	19	52772664	ZNF766	0.00350715	0.0156564	0.00396873	0.00668558	0.00350164	0.0157634	-0.0117977	0.000140706
cg06642647	6	30848807		0.902804	0.877494	0.900245	0.861533	0.902835	0.877684	-0.015045	0.000179436
cg03227017	16	22336638	POLR3E	0.968139	0.978442	0.963012	0.980669	0.968201	0.978415	0.00808386	-9.64e-05
cg02022733	5	140864578	PCDHGA4	0.114427	0.104071	0.126239	0.0911548	0.114286	0.104226	-0.0314587	0.000375195
cg08358671	1	185286807	IVNS1ABP	0.00529255	0.015296	0.00728259	0.00977819	0.00526882	0.0153618	-0.00629431	7.51e-05
cg03535066	14	62228987	SNAPC1	0.0174509	0.0360211	0.0212819	0.028899	0.0174053	0.036106	-0.0132051	0.000157492
cg11625946	12	59314263	LRIG3	0.0268268	0.044356	0.0355422	0.0308709	0.0267228	0.0445168	-0.0141474	0.000168731
cg20559216	13	52703417	NEK5	0.0763741	0.0451743	0.0900123	0.0361888	0.0762114	0.0452815	-0.0206561	0.000246357
cg18430128	19	58570491	ZNF135	0.13985	0.13534	0.146276	0.115152	0.139774	0.135581	-0.0233305	0.000278254
cg01214989	19	58514119	ZNF606	0.010286	0.0203505	0.0109022	0.0104179	0.0102786	0.020469	-0.00908591	0.000108364
cg03458344	1	170964477	C1orf129	0.572975	0.582466	0.598051	0.640724	0.572676	0.581771	0.0369306	-0.000440456
cg27157110	17	21030157	DHRS7B	0.010674	0.00521496	0.0130393	0.00321455	0.0106458	0.00523882	-0.00296147	3.53e-05
cg12073537	12	49658926	TUBA1C	0.0191026	0.035076	0.0197463	0.0249904	0.0190949	0.0351963	-0.0123121	0.000146841
cg22058122	18	6414958	L3MBTL4	0.0272508	0.0532344	0.0180949	0.0164525	0.02736	0.0536731	-0.0275826	0.000328967
cg27581074	10	120510188	C10orf46	0.976999	0.986614	0.972865	0.990495	0.977048	0.986568	0.00823772	-9.82e-05
cg05268892	19	47987548	KPTN	0.0133376	0.0102038	0.0140552	0.00656485	0.013329	0.0102472	-0.00437156	5.21e-05
cg03793625	2	171669862		0.0569241	0.0339768	0.0679812	0.027657	0.0567922	0.0340522	-0.015573	0.000185733
cg22647670	17	2833657	RAP1GAP2	0.821214	0.813429	0.82477	0.794747	0.821172	0.813651	-0.0213927	0.000255142
cg12308746	2	172952415	DLX1	0.228682	0.108513	0.215259	0.0886484	0.228842	0.10875	-0.0296414	0.000353521
cg14899046	21	46784677		0.606618	0.56288	0.626138	0.52962	0.606385	0.563277	-0.0396295	0.000472645
cg21122466	6	99323548	FBXL4	0.976083	0.965652	0.973625	0.976077	0.976113	0.965528	0.0106219	-0.000126683
cg00159442	22	41864973	ACO2	0.00465375	0.00252459	0.00667126	0.00128458	0.00462969	0.00253937	-0.00301796	3.6e-05
cg03656099	17	59481954	TBX2	0.0179689	0.0245525	0.0154587	0.0137484	0.0179988	0.0246813	-0.00706059	8.42e-05
cg08375849	11	74110223	PGM2L1	0.0573798	0.0260488	0.059073	0.0197829	0.0573596	0.0261235	-0.0116999	0.00013954
cg01821113	2	218277531	DIRC3	0.967915	0.97052	0.969579	0.95884	0.967895	0.970659	-0.0138363	0.00016502
cg18815355	1	43996050	PTPRF	0.850782	0.832792	0.857998	0.819081	0.850696	0.832956	-0.0188319	0.000224601
cg02307586	11	70048921	FADD	0.439553	0.387136	0.42899	0.341317	0.439679	0.387682	-0.0385796	0.000460124
cg02424238	17	33905661	PEX12	0.00714435	0.00801871	0.0107786	0.00479117	0.00710101	0.0080572	-0.00473516	5.65e-05
cg03004198	14	105293578		0.0208295	0.0181026	0.0207456	0.00448283	0.0208306	0.0182651	-0.0140829	0.000167961
cg04210284	5	1445561	SLC6A3	0.0121225	0.0227015	0.0134404	0.0104274	0.0121068	0.0228479	-0.0121132	0.00014447
cg14696334	15	91500193	RCCD1	0.372853	0.345384	0.378813	0.305528	0.372782	0.345859	-0.0409573	0.000488482
cg24523585	13	49821926	CDADC1	0.0058733	0.00515519	0.00714929	0.00296013	0.00585808	0.00518137	-0.00362351	4.32e-05
cg16208491	6	4021748	PRPF4B	0.00824599	0.0133153	0.0111178	0.007448	0.00821174	0.0133853	-0.00784499	9.36e-05
cg12634208	8	41570802	ANK1	0.427999	0.286886	0.400237	0.233985	0.42833	0.287517	-0.0301602	0.000359708
cg10188131	9	130214136	LRSAM1	0.00282257	0.000553322	0.0017343	0.000658045	0.00283555	0.000552073	0.00110425	-1.32e-05
cg24671951	1	154301964	ATP8B2	0.832651	0.832171	0.832211	0.860934	0.832657	0.831828	0.0343323	-0.000409467
cg19301658	10	62704191	RHOBTB1	0.00499084	0.00818647	0.00613544	0.00489928	0.00497719	0.00822567	-0.00322476	3.85e-05
cg18573383	12	75603401	KCNC2	0.0554029	0.0355581	0.067312	0.0295455	0.0552609	0.0356298	-0.0135422	0.000161512
cg14999931	10	6212377	PFKFB3	0.922272	0.935241	0.923099	0.899944	0.922262	0.935662	-0.036227	0.000432065
cg16790291	4	122685675	LOC100192379	0.28658	0.2032	0.275913	0.170206	0.286707	0.203594	-0.0264118	0.000315003
cg18420868	7	1519143	INTS1	0.559151	0.477909	0.562233	0.437532	0.559115	0.478391	-0.0288235	0.000343767
cg20050113	2	103236861	SLC9A2	0.538027	0.533179	0.49636	0.442623	0.538524	0.534259	-0.0447889	0.00053418
cg04889688	10	130508795		0.410034	0.381663	0.417467	0.344128	0.409946	0.38211	-0.03314	0.000395248
cg01536190	1	1473147	C1orf70	0.948643	0.968514	0.952741	0.961916	0.948594	0.968593	-0.0109251	0.000130299
cg21277889	7	29721696	LOC646762	0.418005	0.363875	0.383361	0.263756	0.418418	0.365069	-0.0360677	0.000430165
cg04799823	15	65810148	DPP8	0.0106995	0.00314616	0.0130465	0.00268212	0.0106715	0.0031517	-0.00262934	3.14e-05
cg07849581	4	48272077	TEC	0.0103707	0.0049641	0.0135094	0.00285373	0.0103333	0.00498927	-0.00448684	5.35e-05
cg06871863	6	26596088	ABT1	0.0247092	0.0248827	0.0257377	0.0191707	0.0246969	0.0249509	-0.00646774	7.71e-05
cg14039306	4	4862240	MSX1	0.219674	0.173689	0.233586	0.145938	0.219509	0.17402	-0.0318532	0.000379901
cg05252487	10	124670562	FAM24A	0.254307	0.245664	0.231242	0.200334	0.254582	0.246204	-0.0425444	0.000507411
cg04564935	17	60143537	MED13	0.0136898	0.00732918	0.0165678	0.00604157	0.0136554	0.00734454	-0.00402773	4.8e-05
cg09822284	19	18723491	TMEM59L	0.0188705	0.00890174	0.0210796	0.00597056	0.0188442	0.0089367	-0.00430495	5.13e-05
cg08804013	16	69600791	NFAT5	0.0234419	0.0259967	0.0288563	0.0211553	0.0233773	0.0260544	-0.00532996	6.36e-05
cg17575299	10	102672737	FAM178A	0.0173006	0.0160875	0.0204207	0.0117417	0.0172634	0.0161393	-0.00813713	9.7e-05
cg00699486	6	166144768		0.937116	0.937368	0.937795	0.921249	0.937108	0.93756	-0.0163784	0.000195338
cg23667955	11	66191641	NPAS4	0.73296	0.725177	0.749765	0.710539	0.73276	0.725351	-0.0293609	0.000350176
cg00062245	17	42462260	ITGA2B	0.355704	0.35454	0.364126	0.313685	0.355604	0.355027	-0.0303193	0.000361607
cg18311665	14	79483171	NRXN3	0.932316	0.926271	0.928403	0.956005	0.932363	0.925916	0.032845	-0.000391729
cg02113449	13	48877641	RB1	0.0187307	0.0223294	0.0217656	0.0178924	0.0186945	0.0223823	-0.00644731	7.69e-05
cg02097616	17	62675921		0.982675	0.976826	0.98181	0.985671	0.982685	0.97672	0.0100449	-0.000119801
cg06750585	7	150930150	CHPF2	0.00864012	0.00934918	0.0120835	0.00599992	0.00859905	0.00938912	-0.00637647	7.6e-05
cg13152690	14	91695017		0.671859	0.716498	0.718076	0.746572	0.671308	0.71614	-0.0243918	0.000290911
cg03101413	6	168963358	SMOC2	0.853873	0.8615	0.829143	0.820468	0.854168	0.861989	-0.0245586	0.000292901
cg08871545	1	48559803		0.218935	0.141781	0.251041	0.139941	0.218552	0.141803	-0.0348338	0.000415449
cg22914338	19	14376960		0.869101	0.86834	0.845546	0.887846	0.869382	0.868107	0.0329907	-0.000393467
cg23015341	6	50813341	TFAP2B	0.217388	0.156656	0.240463	0.148222	0.217113	0.156757	-0.0158245	0.000188733
cg05290274	17	39534096	KRT34	0.0850619	0.0574999	0.0865296	0.0415826	0.0850444	0.0576897	-0.0183052	0.000218319
cg12076048	18	54306080	TXNL1	0.0271867	0.0151275	0.0295049	0.0128494	0.0271591	0.0151546	-0.00526285	6.28e-05
cg23541257	19	18096662	KCNN1	0.952861	0.935099	0.955854	0.922899	0.952825	0.935245	-0.0183921	0.000219355
cg19104836	18	60190704	ZCCHC2	0.015247	0.0271872	0.0172812	0.0174695	0.0152227	0.0273031	-0.0112066	0.000133657
cg22658229	13	41496184	SUGT1L1	0.0623735	0.052905	0.069643	0.0424317	0.0622868	0.0530299	-0.0124983	0.000149063
cg01448098	1	3078013	PRDM16	0.0449861	0.0198822	0.050222	0.0122459	0.0449236	0.0199733	-0.0119969	0.000143082
cg11657808	1	237205950	RYR2	0.0687137	0.0619509	0.0831059	0.0499666	0.068542	0.0620938	-0.0229272	0.000273443
cg18801292	14	21852650	SUPT16H	0.00267065	0.000340765	0.00204957	0.000266488	0.00267805	0.000341651	0.000646991	-7.72e-06
cg09063977	22	24200205	SLC2A11	0.0025257	0.00114206	0.00411599	0.000576595	0.00250673	0.0011488	-0.00151169	1.8e-05
cg21115120	5	157158441	THG1L	0.0193185	0.0126156	0.0226876	0.0092713	0.0192783	0.0126555	-0.00414307	4.94e-05
cg10392378	6	90348606	LYRM2	0.00812015	0.00863539	0.0092417	0.00611508	0.00810677	0.00866545	-0.00436468	5.21e-05
cg11199639	8	39172111	ADAM5P	0.683018	0.719234	0.687892	0.698468	0.68296	0.719482	-0.0283326	0.000337912
cg24127989	7	128049508	IMPDH1	0.0254475	0.00883132	0.0269251	0.00597352	0.0254298	0.00886541	-0.00431005	5.14e-05
cg11549143	9	133805361	FIBCD1	0.793566	0.730014	0.785954	0.694022	0.793656	0.730444	-0.025379	0.000302685
cg08615070	16	53407013		0.263304	0.204593	0.26121	0.158621	0.263329	0.205141	-0.0298823	0.000356395
cg07806715	19	48018254	NAPA	0.0388824	0.0669327	0.0408281	0.0856649	0.0388592	0.0667093	0.0208018	-0.000248094
cg10270866	11	74392020		0.969196	0.975036	0.965575	0.981969	0.969239	0.974954	0.00937831	-0.000111851
cg16569430	8	91658185	TMEM64	0.0178128	0.0248375	0.0209869	0.017337	0.017775	0.0249269	-0.011075	0.000132087
cg06138257	12	133417190	CHFR	0.985255	0.98492	0.982053	0.990694	0.985293	0.984851	0.00831631	-9.92e-05
cg04784672	14	42077674	LRFN5	0.0832211	0.0628511	0.0931362	0.046204	0.0831028	0.0630496	-0.018409	0.000219557
cg12917938	12	133419256	CHFR	0.945554	0.95901	0.93472	0.960261	0.945683	0.958995	0.0127213	-0.000151722
cg14602640	19	49559588	CGB7	0.0109087	0.00600531	0.0113609	0.00202782	0.0109033	0.00605275	-0.00449741	5.36e-05
cg15092219	1	247511364		0.294354	0.226619	0.314482	0.207784	0.294114	0.226844	-0.028004	0.000333993
cg04900877	8	146275724		0.249875	0.212585	0.241042	0.166754	0.24998	0.213131	-0.0284315	0.000339092
cg04804616	16	30622014	ZNF689	0.0060148	0.00488565	0.00694293	0.00177725	0.00600373	0.00492272	-0.00332317	3.96e-05
cg27004243	17	8055360	PER1	0.0136278	0.0175457	0.0158944	0.00985443	0.0136007	0.0176375	-0.00947667	0.000113024
cg09293786	16	54962963		0.0167733	0.0473838	0.0163858	0.0312456	0.0167779	0.0475763	-0.0166993	0.000199165
cg25948993	8	30601878	UBXN8	0.0108294	0.0048481	0.0141235	0.0034175	0.0107901	0.00486516	-0.00350166	4.18e-05
cg01642183	19	36266266	SNX26	0.00568519	0.0023976	0.00775624	0.000615469	0.00566048	0.00241886	-0.00413078	4.93e-05
cg25003047	5	134882702		0.336726	0.268989	0.330225	0.216081	0.336804	0.26962	-0.0282813	0.000337299
cg16419526	18	61634294		0.949493	0.952692	0.943833	0.959171	0.949561	0.952615	0.0116255	-0.000138653
cg06143864	16	83981678	OSGIN1	0.977565	0.984184	0.972568	0.984785	0.977625	0.984177	0.00668036	-7.97e-05
cg05021798	17	54670228	NOG	0.0237866	0.0114249	0.0280741	0.00741212	0.0237355	0.0114728	-0.00669879	7.99e-05
cg18702166	17	18476399		0.973191	0.97407	0.974403	0.980246	0.973176	0.973996	0.006465	-7.71e-05
cg04478606	22	49080640	FAM19A5	0.981454	0.988192	0.983766	0.984797	0.981427	0.988233	-0.00464796	5.54e-05
cg07236798	8	131455818		0.0536336	0.0764025	0.0611465	0.0707151	0.053544	0.0764703	-0.0115843	0.000138161
cg07725970	12	27091851	FGFR1OP2	0.00678476	0.0102087	0.00800986	0.00677319	0.00677015	0.0102497	-0.003825	4.56e-05
cg01592662	16	15150200	NTAN1	0.00689147	0.013684	0.00830223	0.00885289	0.00687465	0.0137416	-0.0055073	6.57e-05
cg02725313	20	30071913	REM1	0.624957	0.632893	0.600703	0.584828	0.625246	0.633467	-0.0256419	0.000305821
cg03088332	6	27146328		0.0478769	0.0284535	0.0457728	0.0172408	0.047902	0.0285872	-0.0117387	0.000140003
cg09312781	7	975761	ADAP1	0.959793	0.959762	0.955495	0.963594	0.959845	0.959717	0.007127	-8.5e-05
cg22673543	10	13933229	FRMD4A	0.515728	0.492345	0.517006	0.446925	0.515713	0.492887	-0.0390817	0.000466112
cg26611367	5	94510007	MCTP1	0.981375	0.977111	0.983146	0.985921	0.981353	0.977006	0.00623232	-7.43e-05
cg13151135	1	26560306	CCDC21	0.0231311	0.0106844	0.0257783	0.00887047	0.0230995	0.010706	-0.00460154	5.49e-05
cg20725936	5	175875158	FAF2	0.00409215	0.0122597	0.00585344	0.00866519	0.00407115	0.0123026	-0.00654043	7.8e-05
cg07460010	2	176985174		0.170774	0.135074	0.193837	0.119181	0.170499	0.135264	-0.0455309	0.000543029
cg13469471	6	7541847	DSP	0.0147254	0.0104275	0.0131194	0.00513387	0.0147445	0.0104906	-0.00588239	7.02e-05
cg02961798	16	67687392	RLTPR	0.876479	0.815682	0.832116	0.75339	0.877008	0.816425	-0.0206859	0.000246713
cg01558037	8	10772570	XKR6	0.936764	0.925609	0.943084	0.941905	0.936689	0.925415	0.0141356	-0.00016859
cg01181863	3	195395398	SDHAP2	0.641493	0.671307	0.644391	0.668208	0.641459	0.671344	0.0355909	-0.000424478
cg25902666	19	1947722	CSNK1G2	0.960984	0.965577	0.958383	0.968533	0.961015	0.965542	0.00691671	-8.25e-05
cg20202552	22	24110623	CHCHD10	0.0203373	0.0152314	0.023303	0.0105679	0.020302	0.015287	-0.00771366	9.2e-05
cg09476006	5	138032270		0.955958	0.971918	0.965766	0.970455	0.955841	0.971935	-0.00950638	0.000113379
cg15146621	5	135364568	TGFBI	0.0465456	0.0350577	0.0418714	0.020658	0.0466013	0.0352295	-0.0121837	0.00014531
cg07541559	11	34288225	ABTB2	0.125851	0.0873634	0.118308	0.060793	0.125941	0.0876803	-0.0186353	0.000222256
cg07480567	17	13505174	HS3ST3A1	0.0421857	0.0394465	0.0487196	0.0230621	0.0421078	0.039642	-0.0189873	0.000226454
cg00851482	10	101088974	CNNM1	0.126243	0.0909951	0.150191	0.0889712	0.125958	0.0910192	-0.0194751	0.000232272
cg18070470	3	130614013	ATP2C1	0.122087	0.0775138	0.133254	0.0656274	0.121953	0.0776556	-0.0212651	0.00025362
cg02802391	12	66357083	HMGA2	0.256102	0.206393	0.2678	0.186487	0.255963	0.20663	-0.028183	0.000336128
cg06727242	14	68610489	RAD51L1	0.352253	0.307556	0.332416	0.221109	0.35249	0.308587	-0.0315237	0.000375971
cg00250645	8	72534391		0.692089	0.708135	0.693769	0.640583	0.692069	0.708941	-0.066089	0.000788217
cg18882404	11	85358950	TMEM126A	0.0275465	0.0352715	0.0226138	0.0437137	0.0276053	0.0351708	0.0132912	-0.000158519
cg06094323	2	128145662		0.0145311	0.00488956	0.00902715	0.00595042	0.0145967	0.00487691	0.00571776	-6.82e-05
cg23238458	12	89919833	GALNT4	0.00265863	0.000937732	0.00210418	0.000996543	0.00266524	0.000937031	0.0011294	-1.35e-05
cg04210991	1	226374609	ACBD3	0.00571696	0.00279469	0.00715303	0.00109724	0.00569983	0.00281494	-0.00301703	3.6e-05
cg11400774	1	156051324	MEX3A	0.0156663	0.0342304	0.0178136	0.0233187	0.0156407	0.0343606	-0.00926861	0.000110543
cg00321931	4	174255552	HMGB2	0.0187106	0.039354	0.0266056	0.0336621	0.0186165	0.0394219	-0.00975658	0.000116363
cg19720058	19	8670193	ADAMTS10	0.955826	0.975976	0.969305	0.971451	0.955665	0.97603	-0.0102381	0.000122105
cg27237508	15	29864169	FAM189A1	0.0746676	0.0422106	0.0702544	0.0305664	0.0747202	0.0423495	-0.0114829	0.000136952
cg05895376	15	37399118		0.0526747	0.0350132	0.0631884	0.0296721	0.0525493	0.0350769	-0.0135974	0.00016217
cg20728993	10	126137980	NKX1-2	0.114358	0.071784	0.116763	0.0527042	0.114329	0.0720115	-0.0145008	0.000172945
cg01886663	17	78846179	RPTOR	0.854436	0.855424	0.877113	0.843886	0.854165	0.855561	-0.0194546	0.000232027
cg01385052	8	140643119	KCNK9	0.433283	0.399017	0.458997	0.38011	0.432976	0.399243	-0.0216854	0.000258633
cg04631458	7	1329462		0.402616	0.34598	0.352575	0.238272	0.403213	0.347264	-0.0421612	0.00050284
cg04614386	16	50613953	NKD1	0.946982	0.954358	0.943679	0.965843	0.947021	0.954221	0.017381	-0.000207296
cg07367113	5	891207	BRD9	0.980665	0.981565	0.982368	0.971499	0.980645	0.981685	-0.0104193	0.000124266
cg19629818	7	99771508	GPC2	0.950827	0.954308	0.960626	0.948652	0.95071	0.954375	-0.0131678	0.000157047
cg11240298	20	31407775	MAPRE1	0.0910725	0.0824469	0.0915314	0.0652097	0.091067	0.0826525	-0.0210992	0.000251642
cg06398735	10	21822968	MLLT10	0.0412013	0.0390296	0.0490604	0.0362945	0.0411075	0.0390623	-0.0116681	0.000139161
cg05293407	6	28891967	TRIM27	0.0114149	0.0243329	0.0135385	0.0193745	0.0113896	0.024392	-0.00596979	7.12e-05
cg03566479	2	24307957	TP53I3	0.170251	0.112621	0.171604	0.0888693	0.170235	0.112905	-0.0176806	0.00021087
cg04156581	6	44254074	TCTE1	0.965083	0.961474	0.947967	0.963259	0.965287	0.961453	0.0139609	-0.000166507
cg14790421	12	93834936	UBE2N	0.00571849	0.00475113	0.00760559	0.00312827	0.00569598	0.00477049	-0.00183646	2.19e-05
cg20124188	17	6348200	FAM64A	0.275904	0.216402	0.294659	0.204654	0.27568	0.216542	-0.0183721	0.000219117
cg21561492	2	223916861	KCNE4	0.898347	0.912812	0.912569	0.911948	0.898178	0.912823	-0.0208181	0.000248289
cg05635274	16	2866901	PRSS21	0.830607	0.809962	0.8286	0.791859	0.830631	0.810178	-0.0235384	0.000280733
cg15643703	21	46722806		0.870694	0.838177	0.882413	0.823191	0.870554	0.838356	-0.0250468	0.000298724
cg19773311	1	159900133	IGSF9	0.890466	0.852695	0.905431	0.841902	0.890287	0.852824	-0.0250965	0.000299316
cg04343883	1	202162338	LGR6	0.804646	0.806724	0.800317	0.764829	0.804697	0.807223	-0.0398675	0.000475484
cg02491396	2	172966428	DLX2	0.075719	0.0486791	0.0780389	0.033584	0.0756914	0.0488591	-0.023781	0.000283626
cg02257712	5	150080478	RBM22	0.00511787	0.00486047	0.00797937	0.00360035	0.00508374	0.0048755	-0.00262276	3.13e-05
cg14638189	11	44870765	TSPAN18	0.967147	0.966713	0.960986	0.972657	0.96722	0.966642	0.0117363	-0.000139974
cg18723501	19	44506804	ZNF230	0.0360587	0.0214912	0.0397591	0.020018	0.0360146	0.0215088	-0.00570019	6.8e-05
cg11430077	10	8099018	GATA3	0.0860101	0.0434379	0.0895838	0.0368608	0.0859675	0.0435164	-0.0194214	0.000231631
cg02049210	8	48647583	KIAA0146	0.129611	0.0816448	0.131563	0.05242	0.129588	0.0819934	-0.0169324	0.000201946
cg03951153	3	98312680	CPOX	0.00709206	0.00445886	0.00900933	0.00345289	0.0070692	0.00447086	-0.00221734	2.64e-05
cg05845840	6	27486846		0.0272025	0.0176212	0.0361996	0.0138182	0.0270952	0.0176666	-0.0101273	0.000120784
cg27132050	15	45021149		0.00587836	0.00289921	0.00713847	0.00142483	0.00586333	0.0029168	-0.00211589	2.52e-05
cg04854972	17	61627362	DCAF7	0.00210139	0.00328633	0.00263668	0.00144145	0.002095	0.00330833	-0.0024011	2.86e-05
cg08775774	12	123258897	CCDC62	0.0170828	0.0125737	0.0219465	0.0108717	0.0170248	0.012594	-0.00523085	6.24e-05
cg08113034	14	59655386	DAAM1	0.011769	0.013691	0.0127147	0.0089052	0.0117577	0.0137481	-0.00529582	6.32e-05
cg06998361	16	58144503		0.884765	0.924587	0.887526	0.915814	0.884732	0.924692	-0.00687032	8.19e-05
cg12647821	2	178129899	NFE2L2	0.0194493	0.0271266	0.0245866	0.0213124	0.019388	0.027196	-0.0105849	0.000126241
cg23702727	17	73642607	RECQL5	0.202686	0.157406	0.208047	0.123275	0.202622	0.157813	-0.0208339	0.000248478
cg15648905	9	130212957	RPL12	0.0142149	0.00232792	0.0168371	0.00181582	0.0141836	0.00233403	-0.00270643	3.23e-05
cg17058777	11	71814579	LRTOMT	0.00843901	0.00735508	0.0124691	0.00525626	0.00839094	0.00738011	-0.00282595	3.37e-05
cg05754688	15	74833399	ARID3B	0.0066021	0.00227367	0.00932106	0.000975899	0.00656967	0.00228915	-0.0040393	4.82e-05
cg07885778	11	9482355	ZNF143	0.0240761	0.00712552	0.0278834	0.00516952	0.0240307	0.00714885	-0.0061466	7.33e-05
cg07199827	20	36156050	BLCAP	0.0187865	0.0124783	0.0223075	0.00963859	0.0187445	0.0125122	-0.00562251	6.71e-05
cg16230878	6	79577175	IRAK1BP1	0.0165615	0.00852281	0.020311	0.00611819	0.0165168	0.00855149	-0.00507242	6.05e-05
cg24067813	1	152009629	S100A11	0.0714986	0.0733165	0.0696424	0.0814731	0.0715207	0.0732192	0.0121919	-0.000145408
cg05360958	12	15038440	MGP	0.329614	0.27719	0.318115	0.210924	0.329752	0.27798	-0.0331688	0.000395591
cg04626565	16	79632784	MAF	0.0175113	0.011531	0.0219228	0.00787505	0.0174587	0.0115746	-0.00658358	7.85e-05
cg11489918	11	62312720	AHNAK	0.0128052	0.00567624	0.0153805	0.00401084	0.0127744	0.00569611	-0.00359478	4.29e-05
cg07197864	1	32110446	PEF1	0.0183482	0.0323837	0.024701	0.0269732	0.0182725	0.0324482	-0.00924291	0.000110237
cg00234961	22	50246573	ZBED4	0.0606341	0.0398699	0.0662537	0.0297044	0.0605671	0.0399911	-0.012118	0.000144526
cg25456849	15	79575334	ANKRD34C	0.39556	0.341563	0.388471	0.296844	0.395645	0.342096	-0.0327391	0.000390467
cg10497951	11	71597171	LOC100133315	0.719563	0.719233	0.727874	0.709264	0.719464	0.719352	-0.0152015	0.000181302
cg08757611	17	76250500		0.00574444	0.0096331	0.00538014	0.0147833	0.00574878	0.00957167	0.00564066	-6.73e-05
cg03541936	15	42500120	VPS39	0.0245784	0.0125561	0.0341691	0.0130103	0.0244641	0.0125507	-0.00621624	7.41e-05
cg01241721	8	143532012		0.0381117	0.0350053	0.0396061	0.0285878	0.0380939	0.0350819	-0.00612548	7.31e-05
cg10073091	1	55352301	DHCR24	0.0471223	0.0369982	0.0577843	0.0304189	0.0469952	0.0370767	-0.00918438	0.000109538
cg15090161	5	167634748	ODZ2	0.975445	0.979272	0.970278	0.982718	0.975506	0.979231	0.00908826	-0.000108392
cg17498523	14	81687766	GTF2A1	0.017896	0.012139	0.0205138	0.00785125	0.0178648	0.0121901	-0.00699907	8.35e-05
cg04677158	5	78279841	ARSB	0.216052	0.142254	0.20315	0.104227	0.216206	0.142707	-0.0306241	0.000365242
cg03525644	1	67562326	C1orf141	0.97389	0.978239	0.974664	0.98841	0.973881	0.978118	0.00821066	-9.79e-05
cg03976567	6	110012095	AKD1	0.00339286	0.00224869	0.00326839	0.00246036	0.00339435	0.00224617	0.0010684	-1.27e-05
cg20108908	13	77459478	KCTD12	0.0049857	0.0022896	0.00381806	0.00354932	0.00499963	0.00227458	0.00299703	-3.57e-05
cg02193472	16	19897808		0.00577436	0.00880473	0.00707641	0.00564267	0.00575883	0.00884244	-0.00386362	4.61e-05
cg00194126	2	157186312	NR4A2	0.163099	0.134975	0.165752	0.112371	0.163067	0.135245	-0.0181297	0.000216226
cg09304395	16	1162497		0.521069	0.475884	0.547187	0.463227	0.520757	0.476035	-0.0308405	0.000367823
cg18449721	4	30719221		0.0165942	0.00823393	0.021932	0.0073044	0.0165306	0.00824502	-0.00440596	5.25e-05
cg13490729	14	23779307	BCL2L2	0.930229	0.946437	0.930726	0.936452	0.930223	0.946556	-0.0137974	0.000164556
cg07663200	17	42030104		0.132459	0.112421	0.136586	0.100901	0.13241	0.112558	-0.0195154	0.000232753
cg13050142	1	109642139	SCARNA2	0.828218	0.814176	0.808388	0.81864	0.828454	0.814123	0.0223299	-0.00026632
cg25610129	2	197172759	HECW2	0.982914	0.989146	0.981637	0.993042	0.982929	0.9891	0.00578654	-6.9e-05
cg07903153	16	30456827	SEPHS2	0.242135	0.265936	0.29174	0.237784	0.241544	0.266272	-0.0371087	0.000442581
cg02691019	16	86597658		0.00578532	0.00321711	0.0073686	0.00213102	0.00576644	0.00323006	-0.00282182	3.37e-05
cg21298444	18	70205221	CBLN2	0.851475	0.862398	0.861073	0.856505	0.85136	0.862469	-0.0170947	0.000203882
cg02993564	8	143418850	TSNARE1	0.848097	0.828513	0.860374	0.798426	0.847951	0.828872	-0.0284304	0.000339078
cg17638730	8	86089333	E2F5	0.0266899	0.0956277	0.0256993	0.107712	0.0267018	0.0954836	0.0132791	-0.000158375
cg25423752	5	178422415	GRM6	0.103995	0.0539869	0.146128	0.0610099	0.103493	0.0539031	-0.0289702	0.000345516
cg05504732	2	42588526	COX7A2L	0.00411334	0.00451285	0.0053421	0.00300274	0.00409869	0.00453086	-0.00239256	2.85e-05
cg26303934	7	1067972	C7orf50	0.0165804	0.0139714	0.012504	0.00391598	0.016629	0.0140913	-0.0102599	0.000122366
cg06440946	1	95699313	RWDD3	0.0700922	0.0470083	0.0719133	0.0314154	0.0700705	0.0471942	-0.0154231	0.000183946
cg04735129	2	160654086	CD302	0.125228	0.0950488	0.142649	0.070314	0.12502	0.0953438	-0.0284192	0.000338944
cg25685983	19	10677491	CDKN2D	0.010252	0.0025072	0.0130574	0.00200779	0.0102186	0.00251315	-0.00268123	3.2e-05
cg07014742	1	161102680	DEDD	0.011991	0.0260217	0.0146296	0.0217591	0.0119595	0.0260726	-0.00610401	7.28e-05
cg24271863	5	174178647		0.05106	0.059024	0.0566515	0.044389	0.0509933	0.0591986	-0.0139065	0.000165857
cg02628823	4	141419587		0.0557071	0.0306765	0.127507	0.0864568	0.0548507	0.0300113	-0.0146133	0.000174287
cg03569068	20	10286857	SNAP25	0.93679	0.932518	0.936836	0.911552	0.936789	0.932768	-0.0207356	0.000247305
cg27407935	17	17723235	SREBF1	0.206894	0.123795	0.209587	0.101048	0.206861	0.124067	-0.0212736	0.000253722
cg00946187	17	1396953	MYO1C	0.218426	0.164663	0.223288	0.129107	0.218368	0.165087	-0.0213696	0.000254867
cg03267697	2	220362212	GMPPA	0.433772	0.38978	0.411404	0.317011	0.434039	0.390648	-0.0346941	0.000413783
cg01769392	6	169286420		0.740636	0.716227	0.730637	0.656331	0.740755	0.716942	-0.0396579	0.000472985
cg26986558	5	81574325	RPS23	0.0174074	0.0197053	0.0213312	0.0148032	0.0173606	0.0197638	-0.00675303	8.05e-05
cg08574592	15	61520873	RORA	0.0164506	0.0135285	0.018176	0.00943977	0.01643	0.0135772	-0.00485947	5.8e-05
cg02582912	20	62421950	ZBTB46	0.984675	0.977416	0.981291	0.983057	0.984716	0.977348	0.00741043	-8.84e-05
cg17112426	19	36004716	DMKN	0.660132	0.56674	0.657556	0.523328	0.660162	0.567258	-0.0278955	0.000332698
cg04665423	10	135051305	VENTX	0.362937	0.273807	0.362721	0.244273	0.36294	0.274159	-0.0306818	0.000365929
cg25512518	4	44728647	GNPDA2	0.00797774	0.00178899	0.00560852	0.00245335	0.008006	0.00178106	0.00250777	-2.99e-05
cg15057823	6	42981704	MEA1	0.00565961	0.00531972	0.00775806	0.00243126	0.00563458	0.00535417	-0.00419085	5e-05
cg25826644	7	1137374	C7orf50	0.944314	0.942318	0.946967	0.938171	0.944282	0.942367	-0.00773263	9.22e-05
cg11955541	1	145040160	PDE4DIP	0.0346711	0.0347738	0.0410586	0.0279775	0.034595	0.0348549	-0.00969067	0.000115577
cg07551060	10	121075316	GRK5	0.267313	0.195716	0.290653	0.161244	0.267034	0.196128	-0.0389123	0.000464092
cg15347097	12	110909554	C12orf24	0.985547	0.984542	0.980305	0.987889	0.98561	0.984502	0.00789364	-9.41e-05
cg02666504	12	42984114	PRICKLE1	0.0148672	0.00479995	0.0115712	0.00266394	0.0149065	0.00482543	0.00241972	-2.89e-05
cg06470689	19	10947105	TMED1	0.0134442	0.0110673	0.0174431	0.00750977	0.0133965	0.0111097	-0.00631781	7.54e-05
cg21006031	19	43968624	LYPD3	0.346976	0.298538	0.335782	0.240673	0.347109	0.299229	-0.0337185	0.000402147
cg01796438	3	11312864	ATG7	0.436888	0.424052	0.438638	0.347809	0.436867	0.424961	-0.0266007	0.000317256
cg13800828	12	133301730		0.988539	0.986436	0.987674	0.991018	0.98855	0.986381	0.00536788	-6.4e-05
cg06555971	17	79895584	PYCR1	0.0288873	0.0182394	0.0308673	0.0142973	0.0288637	0.0182864	-0.00518817	6.19e-05
cg13402656	8	1511478	DLGAP2	0.879189	0.857833	0.850799	0.813144	0.879527	0.858366	-0.016219	0.000193438
cg25669699	3	149144101		0.956582	0.954911	0.951364	0.968608	0.956644	0.954748	0.0172913	-0.000206226
cg13011713	3	132176123	DNAJC13	0.959009	0.953787	0.964413	0.97196	0.958945	0.953571	0.0153428	-0.000182987
cg14971089	1	212658636		0.962864	0.984313	0.959685	0.985013	0.962902	0.984305	0.00463337	-5.53e-05
cg21985590	6	84563910	RIPPLY2	0.240276	0.185606	0.232841	0.1517	0.240365	0.18601	-0.0177211	0.000211352
cg15947866	17	21478375		0.748092	0.701467	0.748563	0.687348	0.748087	0.701635	-0.0215234	0.000256701
cg06578434	19	1155225	SBNO2	0.525229	0.467833	0.505152	0.403201	0.525468	0.468604	-0.0276358	0.000329601
cg00788048	19	7690852	XAB2	0.982028	0.973445	0.980976	0.9773	0.982041	0.973399	0.00369419	-4.41e-05
cg01069104	3	18467441	SATB1	0.0102406	0.00799689	0.0101249	0.00225066	0.010242	0.00806542	-0.00551202	6.57e-05
cg26636054	16	10913704	FAM18A	0.904875	0.934337	0.901406	0.940349	0.904916	0.934266	0.0157303	-0.000187609
cg07962315	9	77704473	OSTF1	0.43526	0.379019	0.416072	0.325229	0.435489	0.379661	-0.0538599	0.000642366
cg17220002	7	139044009	LUC7L2	0.00532725	0.00616052	0.00825209	0.00427837	0.00529236	0.00618297	-0.0041904	5e-05
cg03491459	15	63613976		0.748366	0.728212	0.761961	0.713715	0.748204	0.728385	-0.0222043	0.000264822
cg03039701	6	134375186	SLC2A12	0.856583	0.888391	0.867225	0.865021	0.856456	0.888669	-0.0304361	0.000363
cg01993468	6	170571763	LOC154449	0.551347	0.527275	0.531853	0.46558	0.551579	0.52801	-0.0312286	0.000372452
cg03176386	7	38370664		0.729223	0.579759	0.740317	0.566176	0.729091	0.579921	-0.0340076	0.000405596
cg07067952	7	65780167	TPST1	0.955228	0.946052	0.95392	0.935459	0.955244	0.946179	-0.0148366	0.000176951
cg18073380	3	101396084	ZBTB11	0.00586507	0.00156629	0.00782828	0.000991162	0.00584165	0.00157315	-0.00268158	3.2e-05
cg23472166	5	130600109	CDC42SE2	0.00639926	0.00676688	0.00730404	0.00460493	0.00638847	0.00679267	-0.00237239	2.83e-05
cg04013732	20	44486068	ZSWIM3	0.0171685	0.0124779	0.0194198	0.00975771	0.0171416	0.0125104	-0.00263548	3.14e-05
cg17454234	7	100964669	RABL5	0.334215	0.240858	0.330501	0.193631	0.334259	0.241422	-0.0315631	0.000376441
cg00316222	6	137817512		0.201448	0.149866	0.234677	0.154697	0.201051	0.149809	-0.0302031	0.00036022
cg18126613	17	31468076	ACCN1	0.417382	0.414015	0.40832	0.345097	0.41749	0.414837	-0.0564319	0.000673041
cg05342250	12	58240843	CTDSP2	0.00471016	0.00509943	0.00523943	0.00258825	0.00470385	0.00512938	-0.00284163	3.39e-05
cg04028591	19	15529955	AKAP8L	0.00619852	0.00466001	0.00745297	0.00193219	0.00618356	0.00469255	-0.00299712	3.57e-05
cg07000989	18	33709734	ELP2	0.0104129	0.0116537	0.0149274	0.00844941	0.0103591	0.0116919	-0.00534869	6.38e-05
cg06549802	11	125756052	HYLS1	0.98256	0.990822	0.984988	0.986402	0.982531	0.990874	-0.00614982	7.33e-05
cg02432280	7	152622368		0.0344108	0.0315195	0.0360392	0.0236588	0.0343914	0.0316133	-0.00829306	9.89e-05
cg24926361	22	19136922	GSC2	0.285387	0.214355	0.30897	0.200486	0.285105	0.21452	-0.0261234	0.000311563
cg18905676	2	70370129		0.00871848	0.00879309	0.0109906	0.00719498	0.00869138	0.00881215	-0.00351646	4.19e-05
cg13946341	9	128799328		0.30601	0.223776	0.270786	0.179601	0.30643	0.224303	-0.0249658	0.000297758
cg09527680	8	49747745		0.939344	0.940352	0.938243	0.944979	0.939357	0.940297	0.00583687	-6.96e-05
cg11402503	1	24514013	IL28RA	0.0166874	0.0198194	0.0204434	0.0157473	0.0166426	0.019868	-0.00556397	6.64e-05
cg21574404	19	33792714	CEBPA	0.00531019	0.00108447	0.00642085	0.000643504	0.00529695	0.00108972	-0.00176268	2.1e-05
cg16971273	6	29634336	MOG	0.961966	0.9701	0.951827	0.976466	0.962087	0.970024	0.0161774	-0.000192942
cg01151135	19	34311174		0.0297751	0.0337364	0.0370689	0.0283574	0.0296881	0.0338005	-0.0087579	0.000104452
cg12242450	6	10555808	GCNT2	0.902304	0.924203	0.892582	0.881779	0.90242	0.924709	-0.0370447	0.000441817
cg18349241	5	89772071	POLR3G	0.965121	0.953166	0.961331	0.968887	0.965166	0.952979	0.0151592	-0.000180798
cg07643503	18	32820679	ZNF397	0.0113092	0.00791408	0.0137084	0.0062206	0.0112806	0.00793428	-0.00327035	3.9e-05
cg06250693	11	133994759	JAM3	0.133027	0.133533	0.147224	0.11514	0.132858	0.133752	-0.0225938	0.000269467
cg25196348	10	26985910	PDSS1	0.211465	0.234886	0.241224	0.187779	0.21111	0.235448	-0.035674	0.00042547
cg14958947	5	1254597	TERT	0.914875	0.937461	0.915827	0.947179	0.914864	0.937345	0.0150988	-0.000180078
cg07719737	20	35917850	MANBAL	0.00276504	0.00342035	0.00365581	0.0020565	0.00275441	0.00343661	-0.00162871	1.94e-05
cg26883974	13	20768523	GJB2	0.0617046	0.049737	0.0665205	0.0405581	0.0616471	0.0498464	-0.0148143	0.000176685
cg04895975	17	37821478	TCAP	0.913452	0.870692	0.910822	0.852222	0.913483	0.870912	-0.0164755	0.000196496
cg19119071	6	83904067	PGM3	0.236652	0.181896	0.239654	0.148547	0.236616	0.182293	-0.0298829	0.000356401
cg03155027	3	49907692	CAMKV	0.37711	0.302709	0.403465	0.284904	0.376796	0.302921	-0.0308378	0.00036779
cg04655474	2	112642012	ANAPC1	0.0119397	0.0136343	0.0150434	0.011328	0.0119027	0.0136618	-0.00485545	5.79e-05
cg04463386	11	75295186		0.283413	0.242142	0.28783	0.199312	0.28336	0.242653	-0.0188269	0.000224541
cg06528773	11	62382998	B3GAT3	0.820156	0.801204	0.838694	0.792061	0.819935	0.801313	-0.020298	0.000242086
cg13828610	6	3825986		0.977551	0.97975	0.975549	0.983238	0.977575	0.979708	0.00515225	-6.14e-05
cg21118881	1	220222487		0.983927	0.973064	0.98066	0.98053	0.983966	0.972975	0.00887079	-0.000105798
cg13200848	6	39016470	GLP1R	0.0177577	0.02035	0.0203174	0.0157088	0.0177272	0.0204053	-0.00760649	9.07e-05
cg11074746	2	32236343	MEMO1	0.0149726	0.0194323	0.0179125	0.0152889	0.0149375	0.0194817	-0.00434053	5.18e-05
cg08193363	13	32605254	FRY	0.0286089	0.0190743	0.0332208	0.0153762	0.0285538	0.0191184	-0.00745676	8.89e-05
cg08100687	13	28502630		0.133907	0.0843937	0.165046	0.0753707	0.133536	0.0845013	-0.0211617	0.000252387
cg07714476	19	6516817		0.0970394	0.0853099	0.106529	0.0723516	0.0969263	0.0854644	-0.0263273	0.000313995
cg24691578	11	45869488	CRY2	0.0110721	0.0103286	0.0125615	0.00589298	0.0110544	0.0103815	-0.00569947	6.8e-05
cg03537747	2	27886640	SLC4A1AP	0.0120498	0.0105199	0.0130033	0.00812909	0.0120384	0.0105484	-0.00292497	3.49e-05
cg24589564	2	27357686	PREB	0.0475153	0.0764163	0.0543882	0.0709528	0.0474333	0.0764814	-0.0161938	0.000193137
cg10051214	1	24195031	FUCA1	0.0120461	0.0174729	0.0140787	0.012374	0.0120218	0.0175338	-0.00502704	6e-05
cg04863703	3	50540224	CACNA2D2	0.0927223	0.0753354	0.101819	0.0622382	0.0926139	0.0754916	-0.0149718	0.000178562
cg26723054	16	85650522	KIAA0182	0.272205	0.228043	0.283015	0.193353	0.272076	0.228456	-0.0281543	0.000335785
cg24051276	8	145561488		0.0122953	0.056528	0.0126204	0.0805708	0.0122914	0.0562413	0.0206628	-0.000246438
cg04805109	3	47619964	CSPG5	0.0118917	0.0179651	0.0140156	0.0137826	0.0118663	0.018015	-0.00578047	6.89e-05
cg01380658	6	27095028		0.0280094	0.00465038	0.0312729	0.00412164	0.0279704	0.00465669	-0.00449215	5.36e-05
cg02512860	7	100880751	CLDN15	0.58803	0.541914	0.591291	0.501622	0.587991	0.542395	-0.0246646	0.000294165
cg21552653	19	57079146	ZNF470	0.14383	0.193893	0.167183	0.18274	0.143552	0.194026	-0.0203858	0.000243134
cg02328930	16	85591871		0.0954643	0.0632886	0.0961371	0.0449111	0.0954562	0.0635078	-0.0143249	0.000170847
cg02296916	5	82372944	XRCC4	0.0902505	0.0648161	0.0877479	0.0493697	0.0902804	0.0650003	-0.0239125	0.000285195
cg10564498	19	41724653	AXL	0.228401	0.160901	0.215055	0.131424	0.22856	0.161252	-0.0356623	0.00042533
cg11369736	6	1605913		0.0969532	0.0685818	0.104873	0.054821	0.0968588	0.0687459	-0.0182552	0.000217722
cg23074119	14	78174751	ALKBH1	0.00248437	0.00058238	0.00193521	0.00044877	0.00249092	0.000583973	0.000909262	-1.08e-05
cg09831207	2	55509334	PRDXDD1P	0.0233931	0.012239	0.024538	0.00937688	0.0233795	0.0122731	-0.00511539	6.1e-05
cg12660343	10	103816311	C10orf76	0.970284	0.972708	0.974174	0.970682	0.970238	0.972732	-0.00571681	6.82e-05
cg00918794	15	64454941	PPIB	0.0234815	0.0163357	0.025726	0.0102578	0.0234548	0.0164082	-0.00731231	8.72e-05
cg13375187	15	39886363	THBS1	0.922637	0.924232	0.923325	0.920523	0.922629	0.924276	-0.0174755	0.000208423
cg03374559	17	79604375	NPLOC4	0.0322274	0.0301259	0.0382201	0.0260996	0.0321559	0.0301739	-0.00776345	9.26e-05
cg25649655	8	145692504	CYHR1	0.140343	0.102736	0.148587	0.0878329	0.140245	0.102913	-0.0190456	0.000227149
cg26929272	10	88295210		0.884542	0.900992	0.871201	0.893454	0.884701	0.901082	0.0137357	-0.00016382
cg23151051	2	75789908	FAM176A	0.924942	0.936974	0.932601	0.929478	0.924851	0.937063	-0.0142441	0.000169884
cg00311799	11	66331609	CTSF	0.869212	0.907509	0.881476	0.895713	0.869065	0.90765	-0.015539	0.000185327
cg05805297	1	20617329	VWA5B1	0.369664	0.290809	0.386966	0.263926	0.369458	0.29113	-0.0215366	0.000256858
cg05930207	17	38518520	GJD3	0.853432	0.833957	0.840304	0.803192	0.853588	0.834324	-0.0249869	0.000298009
cg06365898	1	16533907	ARHGEF19	0.104106	0.0756688	0.142961	0.079736	0.103643	0.0756203	-0.0258053	0.00030777
cg14929100	17	48206884	SAMD14	0.0164642	0.0271589	0.0165548	0.0220293	0.0164631	0.0272201	-0.00568995	6.79e-05
cg02777065	3	9124289	SRGAP3	0.950403	0.954551	0.957458	0.955814	0.950319	0.954536	-0.00659422	7.86e-05
cg26233331	4	6695614	S100P	0.357857	0.314312	0.349842	0.244688	0.357953	0.315142	-0.0217405	0.00025929
cg18593668	22	23411986	RTDR1	0.0333466	0.0221442	0.0387171	0.0159361	0.0332825	0.0222182	-0.0077845	9.28e-05
cg06773306	13	113974445	LAMP1	0.981529	0.97965	0.978861	0.986633	0.981561	0.979567	0.00740221	-8.83e-05
cg18887142	20	47835750	DDX27	0.0200338	0.012986	0.0254672	0.0100826	0.019969	0.0130206	-0.00627805	7.49e-05
cg27473871	12	123636279		0.671854	0.643708	0.670171	0.599408	0.671875	0.644236	-0.0289794	0.000345626
cg19121473	4	1005401	FGFRL1	0.00687314	0.00156541	0.00848729	0.00147067	0.00685389	0.00156654	-0.00228774	2.73e-05
cg21412973	4	1408557		0.284476	0.260854	0.284645	0.213729	0.284473	0.261417	-0.0295158	0.000352023
cg26519489	4	113696900		0.968532	0.977105	0.962117	0.980906	0.968609	0.97706	0.0114813	-0.000136933
cg07007035	7	1776076	ELFN1	0.840175	0.849674	0.828764	0.8479	0.840311	0.849696	0.0194513	-0.000231988
cg08576185	16	2055684	ZNF598	0.460843	0.426744	0.449739	0.368481	0.460975	0.427439	-0.029251	0.000348865
cg03123306	16	75682551	TERF2IP	0.0103516	0.00625037	0.01128	0.00518872	0.0103405	0.00626303	-0.00198655	2.37e-05
cg20530056	1	206643377	IKBKE	0.820563	0.856158	0.841959	0.857095	0.820308	0.856147	-0.015414	0.000183837
cg02277965	12	39298824	CPNE8	0.0273845	0.02149	0.0329305	0.017839	0.0273184	0.0215336	-0.00664499	7.93e-05
cg25397718	9	140317786	EXD3	0.00372918	0.00463359	0.0042767	0.00217539	0.00372265	0.00466291	-0.00248923	2.97e-05
cg23710218	8	72756656	MSC	0.0828797	0.0768735	0.0913502	0.0649314	0.0827786	0.0770159	-0.0122026	0.000145536
cg10892778	1	205026858	CNTN2	0.921303	0.935022	0.923251	0.918018	0.921279	0.935225	-0.0226348	0.000269956
cg03020424	3	148581801	CPA3	0.815019	0.850428	0.820747	0.812375	0.81495	0.850882	-0.0451289	0.000538234
cg04081091	3	32726522	CNOT10	0.0129094	0.0082913	0.0107653	0.00903134	0.012935	0.00828248	0.00449062	-5.36e-05
cg02784812	3	52189177	WDR51A	0.0837973	0.0583857	0.0980759	0.0540433	0.083627	0.0584375	-0.0140488	0.000167555
cg08588748	8	6630612		0.982263	0.98592	0.979529	0.987232	0.982296	0.985904	0.0040654	-4.85e-05
cg07003673	12	123459818	ABCB9	0.0169177	0.00469826	0.0126518	0.00479568	0.0169686	0.0046971	-0.00538413	6.42e-05
cg15442702	5	176514253	FGFR4	0.0646873	0.0673214	0.0737274	0.0600836	0.0645795	0.0674077	-0.00820731	9.79e-05
cg19709468	20	21082942		0.112359	0.0635145	0.106887	0.048137	0.112424	0.0636979	-0.0147338	0.000175725
cg25814432	19	54620431	PRPF31	0.89169	0.91297	0.871255	0.913088	0.891934	0.912969	0.0271994	-0.000324397
cg00849854	17	17780937	TOM1L2	0.953705	0.954282	0.942437	0.953709	0.953839	0.954289	0.011833	-0.000141127
cg07236718	8	30242935	RBPMS	0.0168547	0.0111598	0.0237289	0.00844164	0.0167728	0.0111923	-0.00559127	6.67e-05
cg06598631	6	88300029	RARS2	0.0228129	0.0110772	0.0313487	0.00812295	0.0227111	0.0111124	-0.00607905	7.25e-05
cg11389764	12	101111593		0.122889	0.0909893	0.167692	0.112911	0.122355	0.0907279	-0.0250086	0.000298267
cg23505644	6	31088434	CDSN	0.454406	0.40196	0.432706	0.335967	0.454665	0.402748	-0.0250392	0.000298633
cg20396069	17	46908122	CALCOCO2	0.854938	0.812734	0.867795	0.813828	0.854785	0.812721	-0.0162316	0.000193588
cg10839502	10	349146	DIP2C	0.958709	0.951664	0.95268	0.960303	0.95878	0.951561	0.0155619	-0.0001856
cg14669274	8	143592375	BAI1	0.0520726	0.0638457	0.0460191	0.0399493	0.0521448	0.0641307	-0.0227051	0.000270795
cg12874329	17	73502361	CASKIN2	0.893749	0.85641	0.896598	0.842894	0.893715	0.856571	-0.0190755	0.000227505
cg12585158	3	121265726	POLQ	0.00488588	0.0043327	0.00535958	0.00195422	0.00488023	0.00436106	-0.00335684	4e-05
cg12785573	14	101335228	MIR493	0.875428	0.88955	0.894188	0.877354	0.875204	0.889695	-0.0305335	0.000364161
cg19352038	2	223164869	PAX3	0.222272	0.150252	0.217288	0.115439	0.222332	0.150667	-0.0352751	0.000420712
cg01106338	18	44790514		0.22041	0.199485	0.240431	0.18801	0.220172	0.199622	-0.019466	0.000232163
cg04103410	5	169808789	KCNMB1	0.977572	0.979611	0.975064	0.981701	0.977602	0.979586	0.00509926	-6.08e-05
cg27316393	6	152128675	ESR1	0.0333508	0.0177063	0.0397067	0.0108069	0.033275	0.0177885	-0.0109199	0.000130237
cg12053155	13	107186476	EFNB2	0.0686132	0.0447718	0.0781147	0.0361471	0.0684999	0.0448746	-0.0147872	0.000176361
cg25241320	9	99687249		0.586494	0.5684	0.602318	0.56703	0.586305	0.568416	-0.0203522	0.000242732
cg16206813	5	3122162		0.104242	0.0546426	0.141649	0.06423	0.103796	0.0545283	-0.027603	0.00032921
cg20612002	15	48470256	MYEF2	0.0258799	0.0281838	0.0345209	0.0245393	0.0257769	0.0282273	-0.00630583	7.52e-05
cg02109361	11	64782294	ARL2	0.0104277	0.00746585	0.0101803	0.00403993	0.0104306	0.00750671	-0.00382656	4.56e-05
cg16523115	3	136675725	IL20RB	0.96477	0.980236	0.9642	0.9841	0.964777	0.98019	0.00788521	-9.4e-05
cg04344749	1	25871814	LDLRAP1	0.477939	0.460054	0.505643	0.455168	0.477608	0.460112	-0.0227108	0.000270862
cg03139840	8	61566034		0.0686727	0.0379252	0.0724601	0.0306697	0.0686275	0.0380117	-0.0155701	0.000185699
cg21415227	11	13985911	SPON1	0.303609	0.253081	0.302536	0.220338	0.303621	0.253471	-0.0253954	0.000302881
cg02642585	21	32202284	KRTAP7-1	0.957488	0.94842	0.958796	0.963761	0.957472	0.948237	0.0121109	-0.000144442
cg26454502	19	36505305	ALKBH6	0.00450689	0.00276466	0.00647435	0.00196669	0.00448343	0.00277418	-0.00201886	2.41e-05
cg09160037	1	109584686	WDR47	0.0125147	0.0112554	0.0145661	0.00762851	0.0124902	0.0112986	-0.00443164	5.29e-05
cg25377358	10	121651973	SEC23IP	0.0257294	0.0169412	0.0291541	0.0140288	0.0256885	0.0169759	-0.00494901	5.9e-05
cg26165406	6	8435716	SLC35B3	0.0177198	0.0159599	0.0205652	0.0128491	0.0176858	0.015997	-0.00665556	7.94e-05
cg01708236	6	44233446	NFKBIE	0.0229125	0.0222836	0.0256667	0.0161735	0.0228797	0.0223565	-0.00711425	8.48e-05
cg06411578	12	54695036	NFE2	0.065652	0.027882	0.0702744	0.0197575	0.0655968	0.0279789	-0.00716315	8.54e-05
cg27400746	16	89904261	SPIRE2	0.032322	0.0283323	0.0376996	0.0231258	0.0322579	0.0283944	-0.00862313	0.000102845
cg20636249	13	26624039	SHISA2	0.0254071	0.018054	0.0305954	0.0137538	0.0253452	0.0181053	-0.00950641	0.000113379
cg15965055	1	166945157	ILDR2	0.0448358	0.0308101	0.0501683	0.029014	0.0447722	0.0308315	-0.00970935	0.0001158
cg00640719	16	70426268	ST3GAL2	0.958314	0.955083	0.960262	0.949221	0.958291	0.955153	-0.0100462	0.000119817
cg07008938	1	172599229		0.972585	0.977102	0.976149	0.96501	0.972542	0.977246	-0.0147096	0.000175435
cg03486832	12	122019525	KDM2B	0.164586	0.0990992	0.175876	0.0836992	0.164452	0.0992829	-0.0181916	0.000216964
cg07311024	12	75785089	GLIPR1L2	0.104772	0.0904447	0.10183	0.060691	0.104807	0.0907996	-0.0252252	0.000300851
cg19569340	7	5821596	RNF216	0.700244	0.630265	0.715639	0.618981	0.700061	0.630399	-0.0336326	0.000401122
cg03104569	19	13615864	CACNA1A	0.653754	0.653133	0.683989	0.639804	0.653394	0.653292	-0.0341294	0.000407048
cg03888033	1	156818905	NTRK1	0.294653	0.310732	0.315204	0.262895	0.294407	0.311303	-0.0457812	0.000546014
cg21211144	17	16118919	NCOR1	0.0237483	0.0717143	0.0243254	0.0907038	0.0237414	0.0714878	0.0212091	-0.000252953
cg00388479	19	47354305	AP2S1	0.00502807	0.00374434	0.0067083	0.00236935	0.00500803	0.00376074	-0.00231261	2.76e-05
cg08041573	21	33651723	C21orf45	0.0204109	0.00954847	0.0286144	0.00815808	0.0203131	0.00956505	-0.0113629	0.000135521
cg05372669	6	107367103	C6orf203	0.982667	0.965208	0.982776	0.95168	0.982665	0.965369	-0.0162427	0.00019372
cg08158662	12	34489995		0.630167	0.584318	0.613752	0.533495	0.630363	0.584925	-0.0312995	0.000373297
cg23849965	10	51564816	NCOA4	0.426885	0.403723	0.43991	0.38347	0.42673	0.403964	-0.0451833	0.000538884
cg11390489	8	62568172	ASPH	0.964034	0.963007	0.959258	0.974194	0.964091	0.962873	0.0184026	-0.000219481
cg07965774	1	17746286	RCC2	0.669352	0.687015	0.650025	0.626744	0.669583	0.687734	-0.024024	0.000286525
cg26697605	7	1850801		0.379834	0.224169	0.349377	0.173014	0.380197	0.224779	-0.0366195	0.000436746
cg03538731	18	3451548	TGIF1	0.0201391	0.0118852	0.0231368	0.00938518	0.0201033	0.011915	-0.00405147	4.83e-05
cg15726714	1	40204847	PPIE	0.00802964	0.00214282	0.0100255	0.00144428	0.00800584	0.00215115	-0.00192016	2.29e-05
cg20516737	8	100025487	VPS13B	0.0213408	0.0203462	0.0247307	0.0153922	0.0213004	0.0204053	-0.0058491	6.98e-05
cg16168311	1	156561947	APOA1BP	0.0718454	0.0466297	0.0776264	0.0372502	0.0717764	0.0467416	-0.00988424	0.000117885
cg18325315	7	73897230	GTF2IRD1	0.516648	0.473848	0.492812	0.375086	0.516932	0.475026	-0.0275563	0.000328653
cg19729116	6	26501981	BTN1A1	0.0369939	0.0393148	0.0426097	0.0296885	0.0369269	0.0394296	-0.0127448	0.000152002
cg02176502	5	158892858	LOC285627	0.968768	0.986261	0.964086	0.9876	0.968824	0.986245	0.00570052	-6.8e-05
cg13925809	9	84646696		0.960138	0.971793	0.953951	0.97341	0.960212	0.971774	0.00897681	-0.000107063
cg08404328	4	56212072	SRD5A3	0.00826171	0.00969832	0.0067275	0.00934463	0.00828001	0.00970254	0.00267179	-3.19e-05
cg21609024	1	53795111	LRP8	0.95014	0.924107	0.95049	0.912974	0.950136	0.92424	-0.012235	0.000145922
cg04993279	1	8940460		0.406232	0.384913	0.386271	0.283994	0.40647	0.386117	-0.0292082	0.000348355
cg02801993	19	5062235	KDM4B	0.950302	0.952425	0.958579	0.94834	0.950203	0.952474	-0.0109741	0.000130884
cg08147050	11	93394607	KIAA1731	0.019623	0.0141825	0.0226178	0.0104843	0.0195873	0.0142266	-0.00262591	3.13e-05
cg26164798	1	119519115	TBX15	0.774474	0.790133	0.79816	0.822757	0.774192	0.789744	0.0261129	-0.000311439
cg06104667	7	72742068	TRIM50	0.971317	0.98063	0.976687	0.983958	0.971253	0.98059	-0.00501225	5.98e-05
cg24477640	19	8274103	LASS4	0.0222672	0.0199878	0.0269707	0.0164679	0.0222111	0.0200298	-0.00564293	6.73e-05
cg09842237	16	51189844		0.0366986	0.0293133	0.045939	0.0256714	0.0365883	0.0293568	-0.00999412	0.000119196
cg07981044	7	128510184		0.0658589	0.0811436	0.0735891	0.0712848	0.0657667	0.0812612	-0.018383	0.000219247
cg03125765	22	30686808	GATSL3	0.584309	0.565292	0.60961	0.558337	0.584007	0.565375	-0.0202339	0.000241322
cg05718255	22	35790141	HMOX1	0.721995	0.738397	0.737263	0.73954	0.721813	0.738383	-0.020365	0.000242885
cg17989763	10	86863762		0.456303	0.448366	0.428962	0.374661	0.456629	0.449245	-0.0297013	0.000354235
cg01835725	3	52002500	PCBP4	0.487237	0.449026	0.4856	0.393094	0.487257	0.449693	-0.0354845	0.000423209
cg17096374	17	80882296	TBCD	0.96688	0.972724	0.971247	0.96639	0.966828	0.972799	-0.0134344	0.000160227
cg19442915	19	45827305	CKM	0.214542	0.166758	0.217274	0.138899	0.21451	0.167091	-0.0187934	0.000224141
cg02763617	5	64331196		0.151722	0.115787	0.152761	0.0944905	0.151709	0.116041	-0.0147281	0.000175656
cg06550546	17	4166847	ANKFY1	0.00406856	0.00661352	0.00621089	0.0040206	0.00404301	0.00664444	-0.00331714	3.96e-05
cg20207470	17	37366501		0.262567	0.190928	0.260361	0.147946	0.262594	0.191441	-0.0262434	0.000312995

## Sheet: Supplemental Table 2
Supplemental Table 2. The 174 CpGs which were retained from the initial elastic net model performed in KORA. After refinement in NAS, 11 of these CpGs were retained in the epigenetic fingerprint.
CpG	Chrom	BP (Mb)	Gene	In epigenetic fingerprint
cg03458344	1	171	C1orf129	TRUE
cg10073091	1	55.3523	DHCR24	TRUE
cg11955541	1	145	PDE4DIP	TRUE
cg21609024	1	53.7951	LRP8	TRUE
cg02628823	4	141		TRUE
cg00699486	6	166		TRUE
cg19569340	7	5.8216	RNF216	TRUE
cg07311024	12	75.7851	GLIPR1L2	TRUE
cg08193363	13	32.6053	FRY	TRUE
cg23074119	14	78.1748	ALKBH1	TRUE
cg23541257	19	18.0967	KCNN1	TRUE
cg01536190	1	1.47315	C1orf70	FALSE
cg03525644	1	67.5623	C1orf141	FALSE
cg03888033	1	157	NTRK1	FALSE
cg04343883	1	202	LGR6	FALSE
cg06365898	1	16.5339	ARHGEF19	FALSE
cg07008938	1	173		FALSE
cg10892778	1	205	CNTN2	FALSE
cg11657808	1	237	RYR2	FALSE
cg13050142	1	110	SCARNA2	FALSE
cg18815355	1	43.996	PTPRF	FALSE
cg21118881	1	220		FALSE
cg24067813	1	152	S100A11	FALSE
cg24671951	1	154	ATP8B2	FALSE
cg26164798	1	120	TBX15	FALSE
cg00812980	2	134	NCKAP5	FALSE
cg01821113	2	218	DIRC3	FALSE
cg02491396	2	173	DLX2	FALSE
cg03793625	2	172		FALSE
cg06094323	2	128		FALSE
cg12647821	2	178	NFE2L2	FALSE
cg20050113	2	103	SLC9A2	FALSE
cg21561492	2	224	KCNE4	FALSE
cg23151051	2	75.7899	FAM176A	FALSE
cg25610129	2	197	HECW2	FALSE
cg01181863	3	195	SDHAP2	FALSE
cg01835725	3	52.0025	PCBP4	FALSE
cg03020424	3	149	CPA3	FALSE
cg04081091	3	32.7265	CNOT10	FALSE
cg13011713	3	132	DNAJC13	FALSE
cg16523115	3	137	IL20RB	FALSE
cg18073380	3	101	ZBTB11	FALSE
cg25669699	3	149		FALSE
cg27026033	3	172	FNDC3B	FALSE
cg07849581	4	48.2721	TEC	FALSE
cg09150075	4	164	NAF1	FALSE
cg25512518	4	44.7286	GNPDA2	FALSE
cg26519489	4	114		FALSE
cg02176502	5	159	LOC285627	FALSE
cg02257712	5	150	RBM22	FALSE
cg07367113	5	0.891207	BRD9	FALSE
cg09476006	5	138		FALSE
cg14958947	5	1.2546	TERT	FALSE
cg15090161	5	168	ODZ2	FALSE
cg18349241	5	89.7721	POLR3G	FALSE
cg25423752	5	178	GRM6	FALSE
cg26986558	5	81.5743	RPS23	FALSE
cg01769392	6	169		FALSE
cg01993468	6	171	LOC154449	FALSE
cg03039701	6	134	SLC2A12	FALSE
cg03101413	6	169	SMOC2	FALSE
cg03976567	6	110	AKD1	FALSE
cg04156581	6	44.2541	TCTE1	FALSE
cg05293407	6	28.892	TRIM27	FALSE
cg05372669	6	107	C6orf203	FALSE
cg06642647	6	30.8488		FALSE
cg06871863	6	26.5961	ABT1	FALSE
cg09616959	6	106	POPDC3	FALSE
cg12242450	6	10.5558	GCNT2	FALSE
cg13200848	6	39.0165	GLP1R	FALSE
cg13828610	6	3.82599		FALSE
cg16208491	6	4.02175	PRPF4B	FALSE
cg16971273	6	29.6343	MOG	FALSE
cg19729116	6	26.502	BTN1A1	FALSE
cg26165406	6	8.43572	SLC35B3	FALSE
cg04631458	7	1.32946		FALSE
cg06750585	7	151	CHPF2	FALSE
cg07007035	7	1.77608	ELFN1	FALSE
cg07067952	7	65.7802	TPST1	FALSE
cg07981044	7	129		FALSE
cg17220002	7	139	LUC7L2	FALSE
cg19629818	7	99.7715	GPC2	FALSE
cg25826644	7	1.13737	C7orf50	FALSE
cg00250645	8	72.5344		FALSE
cg01241721	8	144		FALSE
cg01558037	8	10.7726	XKR6	FALSE
cg02993564	8	143	TSNARE1	FALSE
cg11390489	8	62.5682	ASPH	FALSE
cg13402656	8	1.51148	DLGAP2	FALSE
cg16569430	8	91.6582	TMEM64	FALSE
cg17638730	8	86.0893	E2F5	FALSE
cg25948993	8	30.6019	UBXN8	FALSE
cg07962315	9	77.7045	OSTF1	FALSE
cg11549143	9	134	FIBCD1	FALSE
cg13925809	9	84.6467		FALSE
cg06398735	10	21.823	MLLT10	FALSE
cg11430077	10	8.09902	GATA3	FALSE
cg14999931	10	6.21238	PFKFB3	FALSE
cg19301658	10	62.7042	RHOBTB1	FALSE
cg26929272	10	88.2952		FALSE
cg27581074	10	121	C10orf46	FALSE
cg00311799	11	66.3316	CTSF	FALSE
cg06549802	11	126	HYLS1	FALSE
cg07798143	11	16.6291		FALSE
cg07885778	11	9.48236	ZNF143	FALSE
cg10270866	11	74.392		FALSE
cg11489918	11	62.3127	AHNAK	FALSE
cg18882404	11	85.3589	TMEM126A	FALSE
cg23667955	11	66.1916	NPAS4	FALSE
cg02666504	12	42.9841	PRICKLE1	FALSE
cg06138257	12	133	CHFR	FALSE
cg11625946	12	59.3143	LRIG3	FALSE
cg12917938	12	133	CHFR	FALSE
cg13800828	12	133		FALSE
cg15347097	12	111	C12orf24	FALSE
cg23238458	12	89.9198	GALNT4	FALSE
cg27473871	12	124		FALSE
cg02113449	13	48.8776	RB1	FALSE
cg06773306	13	114	LAMP1	FALSE
cg20108908	13	77.4595	KCTD12	FALSE
cg20636249	13	26.624	SHISA2	FALSE
cg12785573	14	101	MIR493	FALSE
cg13152690	14	91.695		FALSE
cg13490729	14	23.7793	BCL2L2	FALSE
cg17498523	14	81.6878	GTF2A1	FALSE
cg18311665	14	79.4832	NRXN3	FALSE
cg18801292	14	21.8527	SUPT16H	FALSE
cg03491459	15	63.614		FALSE
cg05754688	15	74.8334	ARID3B	FALSE
cg13375187	15	39.8864	THBS1	FALSE
cg19562400	15	91.2605	BLM	FALSE
cg00640719	16	70.4263	ST3GAL2	FALSE
cg02691019	16	86.5977		FALSE
cg03227017	16	22.3366	POLR3E	FALSE
cg04615771	16	2.82149	TCEB2	FALSE
cg04626565	16	79.6328	MAF	FALSE
cg26636054	16	10.9137	FAM18A	FALSE
cg00849854	17	17.7809	TOM1L2	FALSE
cg01886663	17	78.8462	RPTOR	FALSE
cg02097616	17	62.6759		FALSE
cg02424238	17	33.9057	PEX12	FALSE
cg04895975	17	37.8215	TCAP	FALSE
cg05021798	17	54.6702	NOG	FALSE
cg06550546	17	4.16685	ANKFY1	FALSE
cg08757611	17	76.2505		FALSE
cg12874329	17	73.5024	CASKIN2	FALSE
cg17096374	17	80.8823	TBCD	FALSE
cg21211144	17	16.1189	NCOR1	FALSE
cg22647670	17	2.83366	RAP1GAP2	FALSE
cg07000989	18	33.7097	ELP2	FALSE
cg16419526	18	61.6343		FALSE
cg19104836	18	60.1907	ZCCHC2	FALSE
cg22058122	18	6.41496	L3MBTL4	FALSE
cg23482397	18	53.2572	TCF4	FALSE
cg01151135	19	34.3112		FALSE
cg02801993	19	5.06224	KDM4B	FALSE
cg06470689	19	10.9471	TMED1	FALSE
cg07806715	19	48.0183	NAPA	FALSE
cg18723501	19	44.5068	ZNF230	FALSE
cg19720058	19	8.67019	ADAMTS10	FALSE
cg22914338	19	14.377		FALSE
cg24477640	19	8.2741	LASS4	FALSE
cg25814432	19	54.6204	PRPF31	FALSE
cg26454502	19	36.5053	ALKBH6	FALSE
cg02582912	20	62.422	ZBTB46	FALSE
cg03569068	20	10.2869	SNAP25	FALSE
cg11240298	20	31.4078	MAPRE1	FALSE
cg08041573	21	33.6517	C21orf45	FALSE
cg14899046	21	46.7847		FALSE
cg15643703	21	46.7228		FALSE
cg00159442	22	41.865	ACO2	FALSE
cg04478606	22	49.0806	FAM19A5	FALSE
cg09063977	22	24.2002	SLC2A11	FALSE
cg20202552	22	24.1106	CHCHD10	FALSE

## Sheet: Supplemental Table 6
Supplemental Table 6
Association between 11 epigenetic fingerprint loci and medications
Medication	CpG	Beta	SE	P
Diuretic: stop	cg19569340	-0.0135259	0.00385075	0.000461882
Anti-platelet: stop	cg02628823	-0.00907746	0.00261658	0.000542247
Calcium channel blocker: start	cg08193363	-0.00698565	0.00250216	0.00533184
Statins: start	cg23074119	-0.000754293	0.000296343	0.0110532
ACE-inhibitor: start	cg02628823	-0.0143124	0.0056459	0.0113824
Angiotensin receptor blocker: stop	cg19569340	-0.0121022	0.00513527	0.0186146
ACE-inhibitor: start	cg23074119	0.000699301	0.000305191	0.0221318
Calcium channel blocker: start	cg23541257	0.0114537	0.00514216	0.0261216
Anti-platelet: start	cg21609024	-0.00867559	0.0039655	0.0288969
Statins: stop	cg10073091	-0.00286138	0.00131208	0.0294105
Anti-platelet: stop	cg10073091	-0.00330745	0.00152786	0.0306214
Diuretic: stop	cg10073091	-0.00241337	0.00114959	0.0360153
Beta-blockers: start	cg23541257	0.00793669	0.00412213	0.0544392
Beta-blockers: stop	cg19569340	-0.00796389	0.00414436	0.0549121
Beta-blockers: stop	cg23074119	0.000216485	0.000114075	0.0579911
Angiotensin receptor blocker: stop	cg08193363	-0.00197346	0.00105834	0.0624938
ACE-inhibitor: stop	cg19569340	-0.00769	0.00415554	0.064504
Diuretic: stop	cg11955541	-0.00218569	0.00118857	0.0661967
Beta-blockers: stop	cg03458344	0.00982761	0.00535815	0.0669032
Angiotensin receptor blocker: start	cg19569340	-0.0311937	0.0171511	0.0692205
Beta-blockers: start	cg07311024	0.018367	0.0103243	0.0755142
Statins: stop	cg23541257	-0.00325798	0.00186501	0.0809352
Diuretic: start	cg23074119	0.000545107	0.000314586	0.0834164
Statins: stop	cg07311024	0.00803523	0.00463929	0.0835556
Statins: stop	cg19569340	-0.00750769	0.00442188	0.0898197
ACE-inhibitor: stop	cg10073091	-0.00203038	0.00123536	0.100553
Diuretic: start	cg23541257	0.00772806	0.00482192	0.10929
Calcium channel blocker: stop	cg00699486	-0.00450488	0.00286456	0.116094
Diuretic: start	cg19569340	0.0173467	0.0113697	0.127372
Diuretic: start	cg07311024	0.0184153	0.0120801	0.127686
Diuretic: stop	cg02628823	-0.00301066	0.00197605	0.127903
Anti-platelet: stop	cg08193363	-0.00161052	0.00105928	0.128699
Anti-platelet: start	cg10073091	-0.00481726	0.00319841	0.132319
ACE-inhibitor: stop	cg00699486	-0.00297766	0.00197782	0.132476
Statins: stop	cg08193363	-0.00128708	0.000909437	0.15728
Calcium channel blocker: stop	cg07311024	0.00877553	0.00632559	0.16563
Angiotensin receptor blocker: start	cg23541257	-0.00995308	0.00725686	0.170487
Statins: stop	cg00699486	-0.00286699	0.00210325	0.173122
Calcium channel blocker: start	cg23074119	0.000455653	0.000336114	0.17549
Diuretic: start	cg03458344	-0.0199001	0.0147838	0.178556
Anti-platelet: start	cg03458344	0.0186588	0.0139396	0.180996
Statins: start	cg07311024	0.0151157	0.0113161	0.181904
ACE-inhibitor: stop	cg21609024	-0.00201525	0.00153187	0.188599
Statins: start	cg03458344	0.0181646	0.0139568	0.193365
Calcium channel blocker: stop	cg10073091	-0.00232528	0.001789	0.193954
Calcium channel blocker: stop	cg02628823	0.00394994	0.00306985	0.198475
Calcium channel blocker: start	cg10073091	-0.00466027	0.0036243	0.19877
ACE-inhibitor: stop	cg23541257	-0.00212645	0.00175479	0.22585
Beta-blockers: stop	cg07311024	0.00522904	0.00437707	0.232484
Calcium channel blocker: start	cg02628823	-0.00742126	0.00621915	0.233013
Angiotensin receptor blocker: stop	cg11955541	-0.00186012	0.00158265	0.240122
Statins: start	cg10073091	-0.00369853	0.00320043	0.248083
Angiotensin receptor blocker: start	cg21609024	0.00726305	0.00633407	0.251771
Statins: start	cg00699486	0.00581719	0.00513023	0.257083
Statins: stop	cg02628823	-0.00254017	0.00225611	0.260451
Beta-blockers: stop	cg11955541	-0.00142635	0.00127386	0.263083
Angiotensin receptor blocker: stop	cg23074119	0.00015497	0.000141888	0.274987
Statins: stop	cg23074119	0.000130947	0.000121492	0.281349
Anti-platelet: stop	cg03458344	0.00717126	0.00665887	0.28174
Diuretic: stop	cg00699486	0.00198304	0.00184269	0.282088
ACE-inhibitor: start	cg11955541	-0.00362919	0.00341053	0.287512
Angiotensin receptor blocker: stop	cg21609024	0.00197673	0.00189651	0.297504
Statins: stop	cg11955541	-0.00141355	0.00135929	0.298606
Beta-blockers: start	cg08193363	-0.00197927	0.00201261	0.325609
Anti-platelet: stop	cg23541257	-0.0021366	0.00217403	0.325929
Diuretic: start	cg21609024	0.00411692	0.00421187	0.328559
Calcium channel blocker: start	cg03458344	-0.0153626	0.0157914	0.330844
Anti-platelet: start	cg23074119	-0.000287221	0.000296946	0.333632
Calcium channel blocker: start	cg11955541	-0.00346316	0.00375171	0.356164
ACE-inhibitor: start	cg00699486	-0.00483778	0.00527783	0.359542
Calcium channel blocker: start	cg19569340	-0.0111845	0.0122112	0.359906
Calcium channel blocker: stop	cg08193363	0.0011253	0.0012351	0.362441
ACE-inhibitor: stop	cg02628823	-0.00186827	0.00211575	0.377412
Statins: start	cg08193363	-0.00194468	0.0022183	0.380866
Anti-platelet: start	cg19569340	0.00940819	0.010792	0.383522
ACE-inhibitor: stop	cg07311024	-0.00375805	0.0043687	0.389855
Diuretic: start	cg11955541	-0.00301823	0.00350936	0.389948
ACE-inhibitor: start	cg03458344	-0.0123435	0.0143592	0.390187
Angiotensin receptor blocker: start	cg03458344	0.0190146	0.0222596	0.393171
Statins: start	cg11955541	-0.0028248	0.00331557	0.39441
Anti-platelet: stop	cg23074119	0.000120088	0.00014185	0.397412
ACE-inhibitor: start	cg19569340	-0.00938386	0.0110891	0.397612
Diuretic: stop	cg23074119	8.90138e-05	0.000106546	0.403647
Calcium channel blocker: stop	cg21609024	-0.00177574	0.00221949	0.423844
Angiotensin receptor blocker: start	cg00699486	-0.0063696	0.00818889	0.436835
ACE-inhibitor: start	cg23541257	-0.00363782	0.00468267	0.437404
Beta-blockers: start	cg11955541	-0.00231133	0.00300468	0.441916
Calcium channel blocker: start	cg00699486	0.0043745	0.00580324	0.45113
Angiotensin receptor blocker: stop	cg02628823	-0.0019614	0.00262765	0.455558
Angiotensin receptor blocker: start	cg07311024	0.0134194	0.0180743	0.45797
ACE-inhibitor: start	cg07311024	-0.00853431	0.0116579	0.464288
Diuretic: start	cg00699486	-0.00392319	0.00544069	0.471012
Anti-platelet: start	cg11955541	0.00236119	0.00331481	0.476422
Diuretic: start	cg10073091	-0.00240917	0.00339426	0.477992
ACE-inhibitor: stop	cg11955541	0.000897773	0.00127807	0.48255
Statins: stop	cg21609024	-0.00111916	0.00163015	0.492517
ACE-inhibitor: stop	cg03458344	0.00363588	0.00538099	0.49938
Angiotensin receptor blocker: start	cg08193363	-0.00236143	0.00353471	0.50423
Calcium channel blocker: start	cg21609024	-0.00296515	0.00449642	0.509748
Angiotensin receptor blocker: start	cg10073091	-0.00328302	0.00511458	0.521076
Angiotensin receptor blocker: start	cg11955541	0.00333931	0.00528582	0.527683
Diuretic: stop	cg03458344	0.00316132	0.00500706	0.527929
Statins: start	cg23541257	0.00282729	0.00454913	0.5344
Angiotensin receptor blocker: stop	cg23541257	0.00130495	0.00217281	0.548244
Anti-platelet: start	cg08193363	0.00123826	0.00221748	0.576679
Anti-platelet: stop	cg19569340	-0.00273551	0.00515528	0.595788
Anti-platelet: start	cg02628823	0.00284319	0.00547752	0.603819
Beta-blockers: stop	cg21609024	-0.000786864	0.00152782	0.606639
Angiotensin receptor blocker: stop	cg10073091	-0.000780007	0.00153138	0.61061
Beta-blockers: start	cg10073091	-0.00143202	0.00290915	0.622643
Diuretic: stop	cg07311024	-0.0019795	0.00409135	0.628606
ACE-inhibitor: start	cg10073091	-0.00157666	0.00329656	0.63255
Anti-platelet: start	cg23541257	-0.00185727	0.00455108	0.683284
Anti-platelet: stop	cg00699486	-0.000996335	0.00245292	0.684687
Anti-platelet: start	cg07311024	-0.00454765	0.0114055	0.690175
ACE-inhibitor: start	cg08193363	-0.000884431	0.00228427	0.698696
Angiotensin receptor blocker: stop	cg03458344	-0.00247841	0.00666485	0.710067
ACE-inhibitor: stop	cg08193363	0.000301341	0.000856009	0.724883
Beta-blockers: start	cg19569340	-0.00337103	0.0097754	0.730275
Beta-blockers: stop	cg23541257	-0.000602359	0.00174761	0.730404
Angiotensin receptor blocker: start	cg02628823	0.00298371	0.00877595	0.733931
Anti-platelet: stop	cg11955541	-0.000537822	0.00158347	0.734186
Diuretic: stop	cg23541257	-0.000527644	0.00163312	0.746689
Anti-platelet: stop	cg07311024	-0.00165491	0.00544836	0.76138
Angiotensin receptor blocker: start	cg23074119	0.000140966	0.000473886	0.766165
Diuretic: stop	cg21609024	0.000408978	0.0014265	0.774397
Angiotensin receptor blocker: stop	cg00699486	-0.000687972	0.00245187	0.779077
Calcium channel blocker: stop	cg03458344	-0.00204363	0.00779485	0.793234
Anti-platelet: stop	cg21609024	-0.000487389	0.0018943	0.797001
Statins: start	cg19569340	-0.00258395	0.0107858	0.81071
Statins: start	cg21609024	-0.000944957	0.00397625	0.812197
Beta-blockers: start	cg21609024	-0.000842422	0.00360369	0.81521
Calcium channel blocker: start	cg07311024	0.0029513	0.0128149	0.8179
Anti-platelet: start	cg00699486	0.00109603	0.0051349	0.831017
Beta-blockers: start	cg02628823	0.00105288	0.00499552	0.833109
Beta-blockers: stop	cg00699486	0.000411968	0.00197445	0.834761
Beta-blockers: stop	cg10073091	-0.000252075	0.00123336	0.838094
Beta-blockers: start	cg03458344	-0.00251078	0.0126384	0.842563
Angiotensin receptor blocker: stop	cg07311024	0.000952905	0.00541171	0.860262
Beta-blockers: stop	cg02628823	0.000334674	0.00211789	0.874468
Diuretic: start	cg02628823	-0.000882086	0.00583445	0.879857
Beta-blockers: start	cg00699486	0.000653673	0.00465719	0.888403
ACE-inhibitor: start	cg21609024	-0.000550923	0.00408781	0.892817
Calcium channel blocker: stop	cg19569340	0.000695213	0.00602759	0.908198
Calcium channel blocker: stop	cg23074119	1.72125e-05	0.00016591	0.91739
Diuretic: start	cg08193363	-0.000234391	0.00235404	0.920704
Diuretic: stop	cg08193363	-6.0383e-05	0.000797282	0.939643
Beta-blockers: start	cg23074119	1.84751e-05	0.00026907	0.945271
Statins: stop	cg03458344	0.000304341	0.00572189	0.957591
Calcium channel blocker: stop	cg11955541	8.4669e-05	0.00185189	0.963542
Calcium channel blocker: stop	cg23541257	-6.1721e-05	0.00253824	0.980605
Statins: start	cg02628823	-8.51684e-05	0.0055031	0.987655
ACE-inhibitor: stop	cg23074119	-1.51261e-06	0.000114367	0.98945
Beta-blockers: stop	cg08193363	6.66788e-06	0.000853261	0.993766
